# Supplementary material for: A Systematic Review on the Role of Repeat Transurethral Resection after Initial en Bloc Resection for Non-Muscle Invasive Bladder Cancer
Source: J Clin Med. 2022 Aug 28;11(17):5049. doi: 10.3390/jcm11175049 (PMC9456573; doi:10.3390/jcm11175049)
Supplement: Supplementary file 1 [file jcm-11-05049-s001.zip]

Archive with 1 entries (1 files):
- jcm-1881733-supplementary.pdf
